# Supplementary material for: Insights Into the Ecomorphology of the Blue Shark ( Prionace glauca ) in the Adriatic Sea (Central Mediterranean Sea)
Source: Ecol Evol. 2025 Nov 9;15(11):e72478. doi: 10.1002/ece3.72478 (PMC12597986; doi:10.1002/ece3.72478)
Supplement: Supplementary file 1 — Data S1: PCA results on the basis of Prionace glauca caudal fins comparing: females (F) and males (M), juveniles (J) and adults (A), juveniles and subadults (SA), adults and subadults (SA), and juveniles versus a combined group of adults and subadults (SA + A). [file ECE3-15-e72478-s003.xlsx]

## Sheet: Sheet1
PCA CAUDAL FIN
														PCA graphs based Prionace glauca caudal fins comparing: females (F) and males (M), juveniles (J) and adults (A), juveniles and sub-adults (SA),
														adults and subadults (SA), and juveniles versus a combined group of adults and subadults (SA+A)
Principal Component Analysis: PCA: CovMatrix, Procrustes coordinates
	Eigenvalues	% Variance	Cumulative %
1	0.00299414	39.661	39.661
2	0.00202987	26.888	66.55
3	0.00162914	21.58	88.13
4	0.00034966	4.632	92.762
5	0.00021418	2.837	95.599
6	0.00012204	1.617	97.215
7	8.74e-05	1.158	98.373
8	7.127e-05	0.944	99.317
9	3.618e-05	0.479	99.796
10	1.538e-05	0.204	100
Total variance: 0.00754926
Variance of the eigenvalues: 0.0000010237503
Eigenvalue variance scaled by total variance: 0.01796
Eigenvalue variance scaled by total variance and number of variables: 0.19959
	Principal Component Coefficients
	PC1	PC2	PC3	PC4	PC5	PC6	PC7	PC8	PC9	PC10
x1	0.050624	0.305678	0.29287	0.158857	0.141238	-0.052248	-0.514051	-0.439058	0.023669	-0.025733
y1	0.221749	-0.312239	0.369728	0.291647	0.14365	0.134826	-0.187769	0.428959	0.218704	-0.116618
x2	0.018095	-0.29982	0.315463	0.236302	-0.459991	0.146762	0.046317	-0.249168	-0.034011	-0.050088
y2	-0.340482	-0.447929	0.160458	-0.302353	0.295193	0.101566	0.055744	-0.065666	0.040871	0.079524
x3	0.243895	0.073847	-0.211383	-0.04465	0.382782	-0.164018	0.137392	-0.007871	0.644045	0.196639
y3	0.138936	0.099619	-0.379395	0.09372	-0.245939	-0.116772	-0.038209	0.034408	0.153411	-0.689337
x4	0.220223	-0.006562	-0.011378	-0.211843	0.286739	-0.245253	-0.17832	0.372578	-0.603781	-0.123348
y4	0.167576	0.066149	-0.260189	0.32136	-0.284156	-0.100329	-0.107426	0.164498	-0.142845	0.658066
x5	0.033106	0.109593	-0.252059	-0.31662	-0.154301	0.770045	-0.063093	0.171107	0.019221	0.040993
y5	0.123473	0.203279	-0.04613	0.275768	0.381422	0.271625	0.477813	-0.364233	-0.333705	-0.051356
x6	-0.564526	-0.306873	-0.435401	0.271384	0.055601	-0.182506	-0.042569	-0.04673	-0.06799	-0.031233
y6	-0.538489	0.555656	0.214415	-0.123791	-0.065417	-0.046209	-0.104851	0.189396	0.089963	0.026139
x7	-0.001416	0.124137	0.301888	-0.09343	-0.252068	-0.272782	0.614323	0.199143	0.018847	-0.007229
y7	0.227238	-0.164535	-0.058888	-0.55635	-0.224753	-0.244707	-0.095302	-0.387362	-0.026399	0.093582
