# Supplementary material for: Insights Into the Ecomorphology of the Blue Shark ( Prionace glauca ) in the Adriatic Sea (Central Mediterranean Sea)
Source: Ecol Evol. 2025 Nov 9;15(11):e72478. doi: 10.1002/ece3.72478 (PMC12597986; doi:10.1002/ece3.72478)
Supplement: Supplementary file 2 — Data S2: PCA results on the basis of Prionace glauca first dorsal fin comparing: females (F) and males (M), juveniles (J) and adults (A), juveniles and subadults (SA), adults and subadults (SA), and juveniles versus a combined group of adults and subadults (SA + A). [file ECE3-15-e72478-s001.xlsx]

## Sheet: Sheet1
PCA DORSAL FIN
									PCA graphs based Prionace glauca dorsal fins comparing: females (F) and males (M), juveniles (J) and adults (A), juveniles and sub-adults (SA),
									adults and subadults (SA), and juveniles versus a combined group of adults and subadults (SA+A)
Principal Component Analysis: PCA: CovMatrix, Procrustes coordinates
	Eigenvalues	% Variance	Cumulative %
1	0.00360918	49.632	49.632
2	0.00130318	17.921	67.552
3	0.00115858	15.932	83.485
4	0.00066708	9.173	92.658
5	0.0003233	4.446	97.104
6	0.00021061	2.896	100
Total variance: 0.00727192
Variance of the eigenvalues: 0.0000013078564
Eigenvalue variance scaled by total variance: 0.02473
Eigenvalue variance scaled by total variance and number of variables: 0.17807
Note: throughout all calculations of eigenvalue variances, the dimensionality used was 6.
Please double-check because this dimensionality may not be appropriate for all situations.
	Principal Component Coefficients
	PC1	PC2	PC3	PC4	PC5	PC6
x1	-0.05298	-0.459231	-0.222197	-0.016257	-0.059686	0.082927
y1	-0.352815	-0.091645	0.258167	0.113895	-0.191593	-0.156742
x2	-0.440007	-0.080772	0.484987	0.344052	-0.020563	0.03664
y2	0.403815	0.415384	0.40299	0.073321	0.074813	-0.215627
x3	-0.075206	0.066195	0.006312	-0.62981	0.344947	-0.493663
y3	-0.159424	0.074685	0.029211	-0.553556	-0.143228	0.640816
x4	0.681214	-0.206355	0.169193	0.040965	-0.240955	0.195277
y4	0.020542	-0.139604	-0.460161	0.075928	-0.470738	-0.417267
x5	-0.11302	0.680162	-0.438294	0.26105	-0.023743	0.178819
y5	0.087882	-0.258821	-0.230207	0.290413	0.730746	0.148821
