# Supplementary material for: Insights Into the Ecomorphology of the Blue Shark ( Prionace glauca ) in the Adriatic Sea (Central Mediterranean Sea)
Source: Ecol Evol. 2025 Nov 9;15(11):e72478. doi: 10.1002/ece3.72478 (PMC12597986; doi:10.1002/ece3.72478)
Supplement: Supplementary file 3 — Table S1: Linear relationship parameters (a, b) and the relative R 2 for every measurement recorded in Prionace glauca females and males. The relative graphs are reported aside. [file ECE3-15-e72478-s004.xlsx]

## Sheet: Foglio1
Supplementary Table 1. Linear relationship parameters (a, b)and the relative R2 for every measurement recorded in Prionace glauca females and males. The relative graphs are reported aside.
		Females			Males
		a	b	R2	a	b	R2
TL-FL	Total length-Fork length	0.862	-3.8141	0.98	0.846	-1.9718	0.95
TL-PD1	Total length-Pre-first dorsal fin length	0.4103	-3.5144	0.93	0.382	-0.2788	0.86
TL-PD2	Total length-Pre-second dorsal fin length	0.7016	-6.533	0.97	0.6902	-5.4693	0.95
TL-PG1	Total length-Prebranchial length	0.1835	-0.5047	0.82	0.1575	2.5287	0.82
TL-IDS	Total length-Interdorsal space	0.2558	-2.1389	0.96	0.2567	-1.9522	0.91
TL-DCS	Total length-Dorsal caudal fin space	0.0725	0.4774	0.77	0.0739	0.7762	0.66
TL-CDM	Total length-Dorsal caudal fin margin	0.222	2.6818	0.86	0.2384	0.7181	0.73
TL-PCA	Total length-Pelvic fin caudal fin space	0.1996	-1.0742	0.92	0.2046	-0.771	0.84
TL-CPV	Total length-Pre-ventral caudal fin margin	0.1442	-2.8176	0.87	0.1327	-1.4003	0.71
TL-HDL	Total length-Head length	0.2144	-0.2476	0.84	0.1835	3.8068	0.7
TL-PP2	Total length-Pre-pelvic fin length	0.5586	-4.0405	0.94	0.5528	-4.9776	0.91
TL-SVL	Total length-Snout-vent length	0.5759	-4.071	0.95	0.5619	-3.5713	0.91
TL-POB	Total length-Preorbital length	0.0675	-0.4869	0.7	0.0426	2.9503	0.37
TL-BD	Total length-Body diameter at the origin of the pectoral fin	0.151	-3.9185	0.68	0.1791	-8.3228	0.68
TL-PN	Total length-Prenostrils lenght	0.0374	-0.1554	0.64	0.025	1.5188	0.32
TL-POR	Total length-Preoral length	0.0596	2.0554	0.64	0.0506	3.1894	0.45
TL-D1A	Total length-First dorsal fin anterior margin	0.1128	-2.8549	0.87	0.1098	-2.1071	0.8
TL-D1B	Total length-First dorsal fin base length	0.0768	-1.1175	0.8	0.0765	-0.9164	0.65
TL-DIH	Total length-First dorsal fin height	0.0782	-2.7069	0.82	0.0841	-3.5074	0.79
TL-D1I	Total length-First dorsal fin inner margin	0.0238	0.74	0.38	0.0332	-0.5315	0.38
TL-D2A	Total length-Second dorsal fin anterior margin	0.0285	1.0963	0.45	0.0289	1.1738	0.38
TL-D2B	Total length-Second dorsal fin base length	0.0324	0.6148	0.52	0.0312	0.8204	0.46
TL-D2H	Total length-Second dorsal fin height	0.0152	0.4507	0.34	0.0164	0.2664	0.24
TL-D2I	Total length-Second dorsal fin inner margin	0.011	1.0166	0.17	0.0188	-0.1712	0.25
TL-P1A	Total length-Pectoral fin anterior margin	0.2613	-8.5315	0.92	0.2717	-9.8823	0.83
TL-P1B	Total length-Pectoral fin base	0.0639	-1.6162	0.62	0.0693	-2.3747	0.64
TL-P1H	Total length-Pectoral fin height	0.2304	-10.487	0.9	0.2446	-12.068	0.82
TL-P1I	Total length-Pectoral fin inner margin	0.0418	-0.0267	0.74	0.0473	-0.7761	0.67
TL-P2A	Total length-Pelvic fin anterior margin	0.0695	-1.7197	0.84	0.0614	-0.4435	0.65
TL-P2H	Total length-Pelvic fin height	0.0424	-0.8271	0.75	0.0417	-0.7235	0.54
