# Supplementary material for: Insights Into the Ecomorphology of the Blue Shark ( Prionace glauca ) in the Adriatic Sea (Central Mediterranean Sea)
Source: Ecol Evol. 2025 Nov 9;15(11):e72478. doi: 10.1002/ece3.72478 (PMC12597986; doi:10.1002/ece3.72478)
Supplement: Supplementary file 4 — Table S2: SIMPER ANALYSIS results for blue sharks juveniles (J) against the combined adult and sub‐adult group (SA + A). [file ECE3-15-e72478-s002.xlsx]

## Sheet: sheet1
SIMPER ANALYSIS Results for Blue Sharks Juveniles (J) against the combined Adult and Sub-Adult group (SA+A). Measurements acronims are referred to Table 1 In the main text.
Similarity Percentages - Linear measurements contributions
Parameters
Resemblance: S17 Bray-Curtis similarity
Group Large (SA+A)
Average similarity: 97.31
Linear measurement	Av.Abund	Av.Sim	Sim/SD	Contrib%	Cum.Contr%
FL	9.13	8.09	80.14	8.32	8.32
PD2	8.11	7.17	74.05	7.37	15.69
SVL	7.37	6.5	51.52	6.68	22.37
PP2	7.25	6.39	50.08	6.57	28.94
PD1	6.18	5.44	36.26	5.59	34.52
IDS	4.93	4.35	37.49	4.47	38.99
CDM	4.91	4.29	23.95	4.41	43.4
HDL	4.56	3.99	30.69	4.1	47.5
P1A	4.57	3.98	28.15	4.09	51.59
PCA	4.42	3.89	32.78	3.99	55.58
PG1	4.18	3.64	19.36	3.74	59.32
P1H	4.09	3.54	24.05	3.64	62.96
CPV	3.54	3.08	20.43	3.16	66.12
BD	3.55	3.02	12.25	3.1	69.22
D1A	3.11	2.71	27.14	2.79	72.01
Group Small (J)
Average similarity: 97.35
Linear measurement	Av.Abund	Av.Sim	Sim/SD	Contrib%	Cum.Contr%
FL	9.11	8.13	83.62	8.36	8.36
PD2	8.06	7.18	74.01	7.37	15.73
SVL	7.39	6.56	67.7	6.74	22.47
PP2	7.27	6.45	64.82	6.63	29.09
PD1	6.21	5.51	56.08	5.66	34.75
CDM	4.95	4.38	29.88	4.5	39.26
IDS	4.9	4.34	53.43	4.46	43.72
HDL	4.67	4.09	32	4.2	47.92
P1A	4.41	3.86	32.74	3.97	51.89
PCA	4.36	3.84	28.83	3.95	55.84
PG1	4.28	3.75	29.11	3.85	59.69
P1H	3.81	3.29	15.43	3.38	63.07
CPV	3.49	3.04	27.28	3.12	66.19
BD	3.48	2.99	14.92	3.07	69.26
D1A	3.01	2.62	23.74	2.7	71.96
Groups Large & Small
Average dissimilarity = 2,79
	Group Large	Group Small
Linear measurement	Av.Abund	Av.Abund	Av.Diss	Diss/SD	Contrib%	Cum.Contr%
P1H	4.09	3.81	0.17	1.29	5.92	5.92
BD	3.55	3.48	0.16	1.35	5.56	11.48
P1A	4.57	4.41	0.12	1.37	4.4	15.88
HDL	4.56	4.67	0.11	1.24	3.8	19.68
PG1	4.18	4.28	0.11	1.1	3.79	23.47
D1I	1.69	1.68	0.1	1.39	3.75	27.23
POR	2.66	2.79	0.1	1.33	3.7	30.93
P1B	2.34	2.22	0.1	1.27	3.61	34.54
D2I	1.31	1.36	0.1	1.32	3.51	38.06
D2A	1.91	1.93	0.1	1.19	3.42	41.48
POB	2.48	2.57	0.09	1.34	3.32	44.8
CPV	3.54	3.49	0.09	1.34	3.31	48.11
D1H	2.49	2.37	0.09	1.25	3.26	51.37
PP2	7.25	7.27	0.09	1.22	3.25	54.62
D2H	1.35	1.35	0.09	1.1	3.24	57.86
CDM	4.91	4.95	0.09	1.25	3.24	61.1
SVL	7.37	7.39	0.09	1.24	3.23	64.33
PD1	6.18	6.21	0.08	1.08	2.99	67.32
D2B	1.92	1.95	0.08	1.33	2.98	70.3
